# Supplementary material for: Latent class analysis of substance use typologies associated with mental and sexual health outcomes among sexual and gender minority youth
Source: PLoS One. 2023 Sep 28;18(9):e0290781. doi: 10.1371/journal.pone.0290781 (PMC10538794; doi:10.1371/journal.pone.0290781)
Supplement: S1 File — (XLSX) [file pone.0290781.s001.xlsx]

## Sheet: drugfinal
race_bin	race_mixed	hispanic	arrest	cismen	trans	nonbinary	abuse_police	gay	bisexual	other	id	hivtesting	alcohol	stimulant	sedatives	opioid	club drugs	cannabis	amylnitrite	hallucinogen	anxiety	depression	STIdiagnosis	prep_continuum2	age_raw	education_cat	fulltime	housing_d	HIVtestingnum_z	race_white	race_black	race_other
0	0	1	0	1	0	0	0	1	0	0	1247	0	1	0	0	0	0	1	0	0	1	1	0	1	19	2	0	1	-0.553681	0	0	0
0	0	1	0	0	1	0	0	0	0	1	1660	0	0	1	0	0	0	1	0	1	4	1	0	1	16	1	0	1	-0.553681	0	0	0
1	0	0	0	0	1	0	0	0	1	0	1534	0	0	0	0	0	0	1	0	0	4	1	0	1	18	2	0	0	-0.553681	1	0	0
0	0	1	1	1	0	0	0	0	1	0	1058	1	0	0	0	0	0	0	0	0	2	1	0	1	25	3	1	0	1.74693	0	0	0
1	0	0	0	0	0	1	1	0	0	1	1535	1	0	0	0	0	0	1	0	1	4	1	0	1	18	3	1	0	-0.246933	1	0	0
0	1	0	0	1	0	0	0	0	1	0	1342	0	0	0	0	0	0	0	0	0	4	1	0	1	24	3	0	0	-0.553681	0	0	0
0	0	0	0	1	0	0	0	1	0	0	1302	0	0	0	0	0	0	0	0	0	1	0	0	1	17	2	0	1	-0.553681	0	1	0
1	0	0	1	1	0	0	0	1	0	0	1381	0	0	0	1	0	0	1	0	0	4	1	0	1	25	3	0	1	-0.553681	1	0	0
0	0	0	0	1	0	0	0	0	0	1	1664	0	0	0	0	0	0	1	0	0	1	0	1	1	25	3	1	1	-0.553681	0	0	1
1	0	0	0	0	0	1	0	0	0	1	1310	1	0	0	1	0	0	1	0	0	4	1	0	1	20	3	1	1	-0.400307	1	0	0
1	0	0	1	1	0	0	1	1	0	0	1384	1	0	1	0	1	0	1	0	0	3	1	0	1	29	3	0	1	0.21319	1	0	0
1	0	0	1	1	0	0	1	0	1	0	1499	1	0	0	0	0	0	1	0	0	1	0	0	1	28	3	0	1	1.28681	1	0	0
1	0	0	0	0	1	0	0	1	0	0	1363	0	0	0	0	0	0	0	0	0	2	1	0	1	22	3	1	1	-0.553681	1	0	0
0	0	1	1	0	0	1	1	1	0	0	1553	0	1	1	0	0	0	1	0	1	4	1	0	1	19	1	0	1	-0.553681	0	0	0
1	0	0	1	1	0	0	0	1	0	0	1252	0	1	1	1	1	0	1	0	1	2	1	0	1	22	3	1	1	-0.553681	1	0	0
0	0	1	0	0	1	0	0	0	0	1	1412	0	0	0	0	0	0	1	0	0	4	1	0	1	17	1	0	1	-0.553681	0	0	0
1	0	0	0	1	0	0	0	1	0	0	1318	1	1	0	0	0	0	0	0	0	2	0	0	1	23	3	0	1	-0.400307	1	0	0
0	0	0	1	1	0	0	1	0	1	0	1417	1	0	0	0	0	0	0	0	0	4	1	0	1	24	2	1	0	-0.400307	0	1	0
0	1	0	0	1	0	0	0	1	0	0	1355	0	0	1	0	0	0	1	0	0	1	0	0	1	20	2	0	1	-0.553681	0	0	0
1	0	0	0	0	1	0	1	0	0	1	1155	0	0	0	1	0	0	1	0	0	3	1	0	1	19	2	0	0	-0.553681	1	0	0
0	0	0	0	1	0	0	0	1	0	0	1680	1	0	0	0	0	0	0	0	0	1	0	0	1	26	3	0	1	-0.246933	0	0	1
1	0	0	0	0	1	0	0	0	0	1	1347	1	0	0	0	0	0	0	0	0	3	1	0	1	24	3	0	1	-0.0935583	1	0	0
0	1	0	0	1	0	0	0	1	0	0	1540	1	0	0	0	0	0	0	0	0	1	0	0	1	18	2	0	1	-0.400307	0	0	0
0	0	0	0	1	0	0	1	0	1	0	1346	0	1	0	0	0	0	1	0	0	3	1	0	1	21	3	0	1	-0.553681	0	1	0
1	0	0	0	1	0	0	0	1	0	0	1286	1	1	0	0	0	0	1	0	0	2	0	0	1	21	2	0	0	-0.400307	1	0	0
1	0	0	0	1	0	0	0	0	0	1	1701	0	0	0	0	0	0	0	0	0	1	-	99	0	1	23	2	1	1 -0.5536809	82	1	0 0
0	0	0	0	1	0	0	0	1	0	0	1142	0	1	1	0	0	1	1	0	0	1	0	0	1	23	3	0	1	-0.553681	0	0	1
1	0	0	1	1	0	0	0	1	0	0	1115	0	0	0	0	0	0	0	0	0	2	1	0	1	23	3	0	0	-0.553681	1	0	0
1	0	0	1	0	1	0	0	1	0	0	1253	1	0	0	0	0	0	1	0	1	2	1	0	1	24	2	0	0	-0.400307	1	0	0
1	0	0	1	1	0	0	0	1	0	0	1146	0	1	1	0	0	0	0	0	0	2	1	0	1	25	3	1	1	-0.553681	1	0	0
1	0	0	1	1	0	0	1	0	1	0	1350	1	0	0	1	0	0	1	0	1	1	0	0	1	22	2	1	0	-0.400307	1	0	0
1	0	0	0	0	1	0	0	1	0	0	1650	1	1	0	0	0	0	1	0	1	4	1	1	1	23	3	1	0	-0.246933	1	0	0
0	0	0	0	0	1	0	1	0	0	1	1489	1	0	0	0	0	0	1	0	0	4	1	0	1	26	2	1	0	-0.400307	0	0	1
0	0	1	0	1	0	0	0	1	0	0	1487	1	0	0	0	0	0	1	0	0	1	0	0	1	19	3	0	1	-0.400307	0	0	0
1	0	0	0	0	1	0	0	1	0	0	1709	0	0	0	0	0	0	1	0	0	4	1	0	1	19	2	1	0	-0.553681	1	0	0
1	0	0	1	0	1	0	0	0	1	0	1337	1	0	0	0	0	0	0	0	0	4	1	0	1	25	3	0	0	-0.246933	1	0	0
1	0	0	0	0	1	0	1	0	0	1	1413	1	0	0	0	0	0	0	0	0	4	1	0	1	27	3	1	0	0.059816	1	0	0
0	0	0	1	1	0	0	1	0	1	0	1493	1	1	1	0	0	0	1	0	0	4	1	0	1	23	3	0	0	0.059816	0	1	0
1	0	0	0	0	1	0	0	0	0	1	1694	1	0	0	0	0	0	0	0	0	3	0	0	1	22	3	0	1	-0.400307	1	0	0
1	0	0	0	1	0	0	0	0	1	0	1191	1	0	0	0	0	0	1	0	0	4	1	0	1	20	2	1	1	-0.400307	1	0	0
1	0	0	0	0	1	0	0	0	0	1	1371	1	0	0	0	0	0	1	0	0	2	1	0	1	17	1	0	0	-0.246933	1	0	0
0	0	0	0	1	0	0	0	1	0	0	1123	1	0	0	0	0	0	1	0	0	2	0	0	1	21	3	1	0	0.21319	0	1	0
1	0	0	0	1	0	0	0	1	0	0	1153	1	0	0	0	0	0	0	0	0	3	0	0	1	17	2	0	1	-0.400307	1	0	0
0	0	0	0	1	0	0	1	1	0	0	1176	0	0	0	0	0	0	1	0	0	1	0	0	1	24	3	1	0	-0.553681	0	1	0
1	0	0	0	0	1	0	1	0	1	0	1581	0	0	1	1	1	1	1	0	1	4	1	0	1	18	1	0	0	-0.553681	1	0	0
1	0	0	0	0	1	0	0	0	0	1	1475	1	0	1	0	0	0	1	0	0	4	1	0	1	21	3	0	0	-0.400307	1	0	0
1	0	0	0	0	0	1	0	0	0	1	1285	0	0	0	0	0	0	1	0	0	3	1	0	1	19	2	0	0	-0.553681	1	0	0
0	0	0	0	1	0	0	0	1	0	0	1109	1	1	0	0	0	0	0	0	0	2	1	0	1	20	2	0	0	-0.246933	0	0	1
1	0	0	0	0	1	0	1	0	1	0	1457	0	1	0	0	0	0	0	0	1	4	1	0	1	20	1	0	0	-0.553681	1	0	0
1	0	0	0	0	1	0	0	0	1	0	1531	0	0	0	0	0	0	1	0	0	4	1	0	1	19	2	0	0	-0.553681	1	0	0
0	0	1	0	1	0	0	0	0	1	0	1675	0	1	1	0	0	0	1	0	0	1	0	0	1	20	3	0	0	-0.553681	0	0	0
1	0	0	0	1	0	0	0	0	1	0	1456	0	0	0	0	0	0	0	0	0	1	0	0	1	19	2	1	1	-0.553681	1	0	0
1	0	0	0	0	1	0	0	0	0	1	1246	0	0	0	0	0	0	1	0	1	3	1	0	1	18	2	0	0	-0.553681	1	0	0
0	0	0	0	0	1	0	0	0	1	0	1418	1	0	0	0	0	0	0	0	0	3	-	99	0	1	17	1	0	1 -0.4003067	48	0	1 0
1	0	0	0	1	0	0	0	1	0	0	1361	0	0	0	0	0	0	1	0	0	4	1	0	1	27	3	1	0	-0.553681	1	0	0
0	0	1	0	1	0	0	0	1	0	0	1251	0	1	0	0	0	0	1	0	0	2	0	0	1	19	3	0	1	-0.553681	0	0	0
1	0	0	1	1	0	0	1	0	1	0	1618	1	0	0	0	0	0	1	0	0	2	1	0	1	25	2	1	0	-0.0935583	1	0	0
1	0	0	0	1	0	0	0	0	1	0	1491	0	0	0	0	0	0	1	0	0	2	1	0	1	20	2	0	0	-0.553681	1	0	0
1	0	0	1	1	0	0	1	1	0	0	1473	1	0	0	0	0	0	0	0	1	4	1	0	1	27	3	0	0	0.519939	1	0	0
0	0	0	0	1	0	0	0	1	0	0	1267	1	0	0	0	0	0	1	0	0	2	1	0	1	16	1	0	1	-0.400307	0	1	0
0	0	0	1	1	0	0	1	1	0	0	1494	1	0	0	0	0	0	1	0	0	4	1	0	1	29	3	0	1	-0.0935583	0	1	0
1	0	0	1	1	0	0	0	0	0	1	1608	0	0	0	0	0	0	0	0	0	2	1	0	1	21	3	0	1	-0.553681	1	0	0
1	0	0	0	1	0	0	0	1	0	0	1063	0	0	0	0	0	0	1	0	0	1	0	0	1	19	3	1	1	-0.553681	1	0	0
0	1	0	1	1	0	0	0	1	0	0	1188	1	1	1	0	0	1	1	0	1	4	1	0	1	21	3	1	1	-0.246933	0	0	0
1	0	0	0	1	0	0	0	0	1	0	1203	0	1	1	0	0	0	1	0	0	3	0	0	1	23	3	0	1	-0.553681	1	0	0
1	0	0	1	1	0	0	0	0	1	0	1113	0	0	1	1	1	1	1	1	1	4	1	0	1	16	2	0	1	-0.553681	1	0	0
1	0	0	0	0	1	0	0	0	0	1	1196	0	0	0	0	0	0	1	0	0	3	1	0	1	18	2	0	0	-0.553681	1	0	0
1	0	0	0	1	0	0	1	1	0	0	1529	1	0	0	0	0	0	0	0	0	2	1	0	1	25	3	1	1	-0.400307	1	0	0
1	0	0	0	1	0	0	0	1	0	0	1340	0	0	0	0	0	0	0	0	0	2	1	0	1	23	3	1	1	-0.553681	1	0	0
1	0	0	1	1	0	0	1	1	0	0	1110	0	1	0	0	0	0	0	0	0	2	1	0	1	23	3	1	0	-0.553681	1	0	0
1	0	0	0	1	0	0	1	0	1	0	1470	1	1	0	1	1	0	1	0	0	3	1	0	1	26	3	1	1	0.059816	1	0	0
1	0	0	0	0	1	0	0	0	0	1	1069	1	0	0	0	0	0	1	0	0	2	1	1	1	18	2	1	1	-0.246933	1	0	0
0	1	0	0	1	0	0	0	1	0	0	1048	0	0	1	0	0	0	1	0	0	1	1	0	1	20	3	0	1	-0.553681	0	0	0
0	0	0	0	0	1	0	0	0	1	0	1629	1	0	0	0	0	0	1	0	0	1	0	0	1	21	2	0	1	-0.400307	0	1	0
1	0	0	0	1	0	0	0	1	0	0	1190	0	0	1	1	1	1	1	0	0	4	1	0	1	16	1	0	1	-0.553681	1	0	0
1	0	0	0	0	0	1	0	0	0	1	1461	1	0	0	0	0	0	0	0	1	2	1	0	1	27	3	0	0	-0.400307	1	0	0
0	0	0	0	1	0	0	0	0	1	0	1045	0	0	0	0	0	0	0	0	0	1	0	0	1	18	1	0	0	-0.553681	0	1	0
1	0	0	0	1	0	0	0	1	0	0	1067	0	1	1	1	0	0	1	1	1	3	1	0	1	20	3	0	1	-0.553681	1	0	0
1	0	0	1	1	0	0	0	1	0	0	1111	1	0	0	0	0	0	0	0	0	4	1	0	1	20	3	0	1	-0.400307	1	0	0
1	0	0	0	1	0	0	0	1	0	0	1572	1	0	0	1	0	0	0	0	0	4	1	0	1	28	3	1	1	0.21319	1	0	0
1	0	0	0	0	0	1	0	0	1	0	1515	0	0	0	0	0	0	0	0	0	2	1	0	1	20	3	1	0	-0.553681	1	0	0
0	0	0	0	1	0	0	0	1	0	0	1408	1	1	0	0	0	0	0	1	0	2	1	0	1	27	3	1	1	1.28681	0	1	0
0	1	0	0	1	0	0	0	1	0	0	1158	0	0	0	0	0	0	1	1	0	2	0	0	1	25	3	0	1	-0.553681	0	0	0
1	0	0	1	1	0	0	1	1	0	0	1031	1	0	0	0	0	0	1	0	0	2	1	0	1	25	2	0	1	-0.246933	1	0	0
0	0	1	0	1	0	0	0	1	0	0	1592	1	1	0	0	0	0	0	0	0	2	0	0	1	24	3	0	1	-0.400307	0	0	0
1	0	0	0	1	0	0	0	1	0	0	1571	1	0	0	0	0	0	0	0	0	2	0	1	1	21	3	1	1	-0.246933	1	0	0
1	0	0	1	1	0	0	0	1	0	0	1169	1	0	1	0	0	0	0	0	0	1	0	0	1	20	2	0	1	-0.0935583	1	0	0
0	0	1	0	1	0	0	0	1	0	0	1192	0	1	0	0	0	0	1	0	0	4	1	0	1	15	1	0	1	-0.553681	0	0	0
1	0	0	0	1	0	0	0	1	0	0	1335	1	0	0	0	0	0	0	0	0	3	1	0	1	21	3	0	0	0.059816	1	0	0
0	0	0	0	1	0	0	1	1	0	0	1062	1	0	0	0	0	0	1	0	1	2	0	0	1	21	3	1	0	-0.0935583	0	1	0
1	0	0	0	1	0	0	0	1	0	0	1416	1	0	0	0	0	0	0	0	0	2	1	0	1	28	3	0	1	-0.246933	1	0	0
1	0	0	0	1	0	0	0	1	0	0	1205	1	1	0	0	0	0	0	1	0	2	0	0	1	23	3	1	1	0.980061	1	0	0
0	0	0	0	1	0	0	0	1	0	0	1262	1	0	0	0	0	0	1	0	0	1	0	0	1	18	2	0	0	-0.246933	0	1	0
1	0	0	0	1	0	0	0	1	0	0	1282	1	1	0	0	0	0	0	0	0	2	1	0	1	24	3	0	0	-0.0935583	1	0	0
1	0	0	0	1	0	0	0	0	1	0	1707	1	1	0	0	0	0	0	0	0	4	0	0	1	27	3	1	1	-0.400307	1	0	0
1	0	0	0	1	0	0	0	1	0	0	1234	1	1	0	0	0	0	1	0	0	3	1	0	1	22	3	0	0	-0.246933	1	0	0
0	0	0	0	0	1	0	0	0	0	1	1277	1	0	0	0	0	0	0	0	0	1	1	1	1	19	2	0	1	-0.400307	0	1	0
1	0	0	0	1	0	0	0	1	0	0	1474	1	0	0	0	0	0	0	0	0	1	0	0	1	24	3	0	1	-0.400307	1	0	0
1	0	0	0	1	0	0	0	1	0	0	1040	1	1	0	0	0	0	0	0	0	3	1	0	1	24	3	1	0	-0.0935583	1	0	0
1	0	0	0	1	0	0	0	1	0	0	1101	0	0	0	1	0	0	0	0	0	4	1	0	1	23	3	0	1	-0.553681	1	0	0
1	0	0	0	1	0	0	0	1	0	0	1235	0	0	0	0	0	0	0	0	0	2	0	0	1	20	3	0	0	-0.553681	1	0	0
1	0	0	1	1	0	0	0	1	0	0	1439	1	0	1	0	0	0	1	0	0	1	1	0	1	19	2	1	1	-0.400307	1	0	0
1	0	0	0	1	0	0	0	1	0	0	1380	1	0	0	0	0	0	1	0	0	1	1	0	1	21	3	0	0	0.21319	1	0	0
0	0	1	1	1	0	0	0	1	0	0	1163	1	1	0	0	0	0	1	0	0	3	1	0	1	23	2	0	0	-0.400307	0	0	0
1	0	0	0	1	0	0	0	1	0	0	1519	0	0	0	0	0	0	0	0	0	2	0	0	1	25	3	1	0	-0.553681	1	0	0
1	0	0	0	1	0	0	0	0	0	1	1391	0	0	0	0	0	0	1	0	0	2	1	0	1	19	2	1	0	-0.553681	1	0	0
1	0	0	0	1	0	0	0	1	0	0	1036	1	0	1	1	0	0	1	0	0	4	1	0	1	20	3	0	1	-0.246933	1	0	0
1	0	0	0	1	0	0	0	0	1	0	1704	1	0	0	0	0	0	1	1	0	2	0	0	1	26	3	1	1	-0.400307	1	0	0
0	0	1	1	1	0	0	0	1	0	0	1569	0	0	0	0	0	0	1	0	0	2	1	0	1	16	1	0	1	-0.553681	0	0	0
1	0	0	0	1	0	0	0	1	0	0	1568	1	1	1	0	0	0	1	1	0	1	0	0	1	28	3	0	1	-0.0935583	1	0	0
1	0	0	0	1	0	0	0	1	0	0	1647	1	0	0	0	0	0	1	1	1	4	1	1	1	20	3	0	0	-0.0935583	1	0	0
1	0	0	0	1	0	0	1	1	0	0	1035	0	0	0	0	0	0	1	0	0	2	1	0	1	20	2	1	0	-0.553681	1	0	0
1	0	0	0	1	0	0	0	1	0	0	1623	1	1	0	0	0	0	1	1	0	2	0	0	1	26	3	0	1	-0.246933	1	0	0
0	0	1	0	1	0	0	0	1	0	0	1042	0	0	0	0	0	0	1	0	0	2	0	0	1	20	3	0	0	-0.553681	0	0	0
0	1	0	0	1	0	0	0	1	0	0	1523	1	1	1	1	0	0	0	0	0	2	0	0	1	27	3	1	1	-0.246933	0	0	0
1	0	0	0	1	0	0	1	1	0	0	1430	1	0	1	0	0	0	1	0	0	4	1	0	1	22	2	0	0	0.21319	1	0	0
1	0	0	0	1	0	0	0	1	0	0	1374	1	1	0	0	0	0	0	0	0	1	0	0	1	25	3	1	0	0.059816	1	0	0
1	0	0	1	1	0	0	0	1	0	0	1468	1	0	0	0	0	0	0	0	0	2	0	0	1	23	3	0	0	0.673313	1	0	0
0	0	0	1	1	0	0	0	1	0	0	1387	0	0	1	0	0	0	1	0	1	1	0	0	1	19	3	0	0	-0.553681	0	1	0
1	0	0	0	0	1	0	0	0	0	1	1405	1	0	0	0	0	0	1	0	0	4	1	0	1	17	1	0	0	-0.400307	1	0	0
1	0	0	0	1	0	0	0	1	0	0	1348	1	1	1	0	0	0	1	0	0	4	0	0	1	24	3	1	1	-0.400307	1	0	0
1	0	0	0	0	1	0	0	0	1	0	1395	1	0	0	0	0	0	1	0	0	3	0	0	1	24	3	1	1	-0.400307	1	0	0
1	0	0	0	0	1	0	0	0	1	0	1229	1	0	0	0	0	0	1	0	1	4	1	0	1	17	2	0	1	-0.400307	1	0	0
1	0	0	0	0	0	1	0	1	0	0	1233	1	0	0	0	0	0	0	0	0	4	1	0	1	18	3	0	1	-0.0935583	1	0	0
0	0	1	1	1	0	0	1	1	0	0	1270	0	1	1	1	0	0	1	0	0	4	1	0	1	20	3	0	1	-0.553681	0	0	0
0	0	1	1	1	0	0	0	1	0	0	1628	1	0	0	0	0	0	1	0	0	2	0	0	1	19	2	0	1	-0.400307	0	0	0
1	0	0	0	1	0	0	0	1	0	0	1221	0	0	0	0	0	0	1	1	0	1	0	0	1	24	3	0	1	-0.553681	1	0	0
1	0	0	1	1	0	0	1	1	0	0	1219	0	0	1	0	0	0	1	0	0	2	1	0	1	23	3	0	0	-0.553681	1	0	0
1	0	0	0	1	0	0	0	0	1	0	1646	0	0	0	0	0	0	0	0	0	1	0	0	1	24	3	1	1	-0.553681	1	0	0
1	0	0	0	1	0	0	0	1	0	0	1583	1	0	0	0	0	0	1	1	0	2	0	0	1	26	3	1	1	0.21319	1	0	0
1	0	0	0	1	0	0	0	1	0	0	1077	1	1	0	0	0	0	0	0	0	3	1	1	1	23	3	1	1	0.826687	1	0	0
0	0	0	1	1	0	0	1	0	1	0	1565	1	1	0	0	0	0	1	0	0	1	0	0	1	25	2	1	0	1.74693	0	1	0
1	0	0	0	0	1	0	0	0	0	1	1054	0	1	0	0	0	0	1	0	0	2	0	0	1	20	3	0	1	-0.553681	1	0	0
1	0	0	0	1	0	0	0	0	1	0	1128	1	0	0	0	0	0	0	0	0	4	1	0	1	22	3	0	1	-0.400307	1	0	0
0	0	0	0	1	0	0	0	1	0	0	1562	1	0	0	0	0	0	1	0	0	4	1	0	1	16	2	0	1	-0.0935583	0	1	0
1	0	0	0	0	1	0	0	0	1	0	1620	0	0	1	0	0	0	1	0	0	3	1	0	1	25	2	1	1	-0.553681	1	0	0
1	0	0	0	1	0	0	0	1	0	0	1692	1	1	0	0	0	0	0	0	0	2	0	0	1	28	3	1	0	0.980061	1	0	0
1	0	0	0	1	0	0	0	0	1	0	1467	1	1	0	0	0	1	1	0	1	1	0	0	1	29	3	1	1	-0.0935583	1	0	0
1	0	0	1	0	1	0	0	0	0	1	1696	0	1	0	0	0	0	1	0	1	2	1	0	1	25	2	1	0	-0.553681	1	0	0
0	1	0	0	1	0	0	0	1	0	0	1095	1	0	0	0	0	0	1	0	1	4	1	0	1	22	3	1	0	-0.0935583	0	0	0
0	0	0	0	1	0	0	1	0	1	0	1604	1	0	0	0	0	0	1	0	0	3	1	0	1	28	3	1	1	4.04755	0	1	0
1	0	0	0	1	0	0	0	1	0	0	1259	1	0	0	0	0	0	1	0	0	1	1	0	1	25	3	0	1	-0.400307	1	0	0
1	0	0	1	0	1	0	1	0	0	1	1362	1	0	1	0	0	1	1	0	1	2	1	1	1	27	3	0	1	0.673313	1	0	0
0	0	0	0	1	0	0	0	0	1	0	1206	1	0	0	0	0	0	1	0	0	1	0	0	1	24	2	0	0	-0.0935583	0	1	0
1	0	0	0	1	0	0	0	1	0	0	1326	1	0	1	0	0	0	1	0	1	1	0	0	1	22	3	0	1	-0.0935583	1	0	0
1	0	0	0	1	0	0	0	1	0	0	1133	0	0	0	0	0	0	0	0	0	4	1	0	1	20	2	0	1	-0.553681	1	0	0
1	0	0	1	0	1	0	1	0	1	0	1610	1	0	1	1	1	1	1	0	1	4	1	0	1	23	3	0	1	-0.0935583	1	0	0
0	0	1	0	1	0	0	0	0	1	0	1273	0	1	0	0	0	0	1	0	0	2	0	0	1	17	1	0	1	-0.553681	0	0	0
1	0	0	0	1	0	0	0	1	0	0	1510	1	0	1	0	0	0	1	0	1	2	0	0	1	25	2	0	0	1.28681	1	0	0
1	0	0	0	0	1	0	1	0	0	1	1428	0	1	0	0	0	0	1	0	1	4	1	0	1	22	3	0	1	-0.553681	1	0	0
0	0	1	0	0	1	0	0	1	0	0	1125	1	0	0	0	0	0	1	0	0	1	0	0	1	25	3	1	1	-0.0935583	0	0	0
1	0	0	1	1	0	0	0	1	0	0	1157	1	1	1	0	0	1	1	1	1	4	1	1	1	22	3	0	1	0.519939	1	0	0
1	0	0	0	1	0	0	0	1	0	0	1055	1	1	1	1	0	1	1	1	1	3	1	0	1	25	3	1	0	0.059816	1	0	0
1	0	0	0	1	0	0	0	1	0	0	1307	0	0	0	0	0	0	0	0	0	2	0	0	1	17	2	0	1	-0.553681	1	0	0
1	0	0	0	1	0	0	0	0	0	1	1501	0	0	0	0	0	0	1	0	1	2	1	0	1	21	3	1	0	-0.553681	1	0	0
1	0	0	0	1	0	0	0	0	1	0	1561	1	0	0	0	0	0	1	0	0	1	0	1	1	21	3	0	1	-0.400307	1	0	0
0	0	0	0	1	0	0	0	0	1	0	1243	0	0	0	0	0	0	1	0	0	3	1	0	1	16	1	0	1	-0.553681	0	1	0
1	0	0	0	0	1	0	0	0	0	1	1403	1	0	0	0	0	0	1	0	0	1	1	0	1	19	3	0	0	-0.0935583	1	0	0
1	0	0	0	1	0	0	0	1	0	0	1321	1	1	1	0	0	0	1	0	0	3	1	0	1	23	3	1	0	0.059816	1	0	0
0	0	0	0	1	0	0	0	0	1	0	1150	1	0	0	0	0	0	1	0	0	3	1	0	1	25	3	1	1	-0.0935583	0	1	0
1	0	0	0	1	0	0	0	1	0	0	1023	1	0	0	0	0	0	1	0	0	2	0	0	1	21	3	0	0	-0.0935583	1	0	0
1	0	0	1	1	0	0	1	0	1	0	1214	0	0	0	0	0	0	0	0	1	1	0	0	1	21	3	1	1	-0.553681	1	0	0
0	0	1	0	0	1	0	0	0	1	0	1601	0	0	0	0	0	0	1	0	0	2	1	0	1	18	3	0	0	-0.553681	0	0	0
1	0	0	0	0	1	0	0	1	0	0	1173	0	0	0	0	0	0	0	0	0	3	1	0	1	18	2	0	0	-0.553681	1	0	0
0	0	0	0	1	0	0	0	0	0	1	1665	1	1	0	0	0	0	1	0	0	2	1	0	1	28	3	0	1	0.980061	0	0	1
1	0	0	1	1	0	0	1	1	0	0	1078	0	0	1	1	1	0	1	0	1	4	1	0	1	23	3	1	1	-0.553681	1	0	0
0	1	0	1	1	0	0	0	1	0	0	1087	0	0	1	0	0	0	1	1	0	2	0	0	1	23	3	1	1	-0.553681	0	0	0
1	0	0	0	1	0	0	0	1	0	0	1399	1	1	1	0	0	1	1	1	0	3	1	1	1	20	3	1	0	0.21319	1	0	0
0	1	0	0	1	0	0	0	1	0	0	1220	1	1	1	0	0	0	1	0	0	3	1	0	1	23	2	1	1	-0.246933	0	0	0
1	0	0	1	1	0	0	0	1	0	0	1132	0	0	0	0	0	0	0	1	0	3	1	0	1	23	2	1	0	-0.553681	1	0	0
1	0	0	0	1	0	0	0	1	0	0	1175	0	0	0	0	0	0	1	0	1	4	1	0	1	21	3	1	0	-0.553681	1	0	0
1	0	0	0	1	0	0	0	0	1	0	1700	0	1	0	0	0	0	0	0	0	1	1	0	1	27	3	1	1	-0.553681	1	0	0
1	0	0	0	1	0	0	0	1	0	0	1716	0	1	0	0	0	0	1	0	0	1	0	0	1	21	3	1	1	-0.553681	1	0	0
1	0	0	0	1	0	0	0	1	0	0	1106	1	0	1	0	0	1	1	1	0	3	1	0	1	21	2	0	0	1.74693	1	0	0
1	0	0	0	1	0	0	0	1	0	0	1580	0	0	0	1	0	0	0	0	0	4	1	0	1	27	3	0	1	-0.553681	1	0	0
0	1	0	1	1	0	0	0	1	0	0	1185	0	0	0	0	0	0	1	0	0	3	1	0	1	18	2	0	0	-0.553681	0	0	0
0	0	1	1	1	0	0	1	0	0	1	1207	0	0	0	0	0	0	1	0	0	3	1	0	1	24	2	0	0	-0.553681	0	0	0
1	0	0	0	1	0	0	0	1	0	0	1686	1	0	1	0	0	0	0	0	0	1	0	0	1	22	1	0	1	-0.0935583	1	0	0
1	0	0	0	1	0	0	0	0	0	1	1148	1	1	0	0	0	0	1	0	0	1	0	0	1	22	2	0	0	-0.400307	1	0	0
1	0	0	0	1	0	0	0	1	0	0	1345	1	0	0	0	0	0	1	0	0	1	1	0	1	20	3	0	1	-0.246933	1	0	0
1	0	0	0	1	0	0	0	0	0	1	1661	0	0	0	0	0	0	0	0	0	1	0	0	1	18	3	0	0	-0.553681	1	0	0
0	0	0	0	1	0	0	0	1	0	0	1423	1	0	0	0	0	0	1	0	0	4	1	0	1	22	3	0	0	-0.400307	0	0	1
0	0	1	0	1	0	0	0	1	0	0	1375	1	1	0	1	0	0	1	1	0	3	1	1	1	24	3	1	0	-0.0935583	0	0	0
1	0	0	0	0	1	0	0	0	0	1	1504	1	1	0	1	0	0	1	0	0	3	1	0	1	19	3	1	1	-0.400307	1	0	0
0	0	0	0	1	0	0	0	1	0	0	1445	1	1	0	0	0	0	0	1	0	2	1	0	1	29	3	1	1	1.28681	0	0	1
1	0	0	0	0	1	0	0	0	0	1	1559	1	0	0	0	0	0	1	0	0	4	1	0	1	27	3	1	1	-0.0935583	1	0	0
1	0	0	0	1	0	0	0	1	0	0	1421	1	1	0	0	0	0	0	0	0	2	1	0	1	27	3	1	1	0.980061	1	0	0
0	1	0	0	1	0	0	0	1	0	0	1460	1	1	1	0	0	0	0	0	0	1	0	0	1	21	3	0	0	-0.246933	0	0	0
0	1	0	0	0	0	1	0	0	0	1	1635	1	0	1	0	0	0	1	0	0	1	0	0	1	23	3	1	1	-0.246933	0	0	0
1	0	0	0	1	0	0	0	1	0	0	1481	1	0	0	0	0	0	0	0	0	4	1	0	1	21	3	0	0	-0.246933	1	0	0
0	0	0	0	1	0	0	0	1	0	0	1094	1	1	0	0	0	0	1	0	0	1	1	1	1	22	3	1	0	-0.0935583	0	1	0
0	0	0	0	1	0	0	0	0	1	0	1516	1	0	0	0	0	0	1	0	0	1	0	0	1	20	2	1	1	0.059816	0	1	0
1	0	0	0	1	0	0	0	1	0	0	1084	1	0	0	0	0	0	1	1	0	2	0	0	1	19	2	0	0	-0.0935583	1	0	0
1	0	0	1	1	0	0	1	0	1	0	1498	1	1	0	0	0	1	1	1	0	3	1	0	1	29	3	1	1	-0.0935583	1	0	0
1	0	0	0	1	0	0	0	1	0	0	1331	1	0	0	0	0	0	1	1	0	1	0	0	1	24	3	1	1	0.21319	1	0	0
1	0	0	0	1	0	0	0	1	0	0	1030	1	1	0	0	0	0	0	0	0	1	0	0	1	25	3	1	1	-0.400307	1	0	0
0	1	0	0	1	0	0	1	1	0	0	1226	1	1	0	0	0	0	1	0	0	3	1	0	1	24	2	1	0	0.980061	0	0	0
0	0	0	1	1	0	0	1	0	1	0	1606	1	0	0	0	0	0	0	0	0	2	0	0	1	23	3	0	0	0.366564	0	1	0
1	0	0	0	1	0	0	0	1	0	0	1678	1	0	1	0	0	0	1	0	0	1	0	0	1	21	3	0	1	0.21319	1	0	0
1	0	0	0	1	0	0	1	1	0	0	1139	1	0	0	0	0	0	0	0	1	3	1	0	1	21	3	0	0	-0.400307	1	0	0
1	0	0	0	1	0	0	0	1	0	0	1161	1	0	0	0	0	0	1	0	0	1	0	0	1	21	3	0	1	-0.246933	1	0	0
1	0	0	1	1	0	0	0	0	0	1	1325	1	0	1	0	0	0	1	1	0	3	1	0	1	25	3	1	1	0.21319	1	0	0
0	0	0	0	0	0	1	0	0	0	1	1605	1	0	0	0	0	0	1	0	0	1	0	0	1	22	3	0	1	-0.0935583	0	1	0
1	0	0	0	1	0	0	0	1	0	0	1073	1	1	0	0	0	0	1	0	0	2	1	0	1	24	3	0	0	-0.0935583	1	0	0
0	0	0	0	1	0	0	0	1	0	0	1563	1	0	0	0	0	0	1	0	0	1	0	0	1	18	2	0	1	-0.400307	0	1	0
1	0	0	0	1	0	0	0	1	0	0	1317	1	0	1	1	1	1	1	1	1	4	1	0	1	24	3	1	0	-0.400307	1	0	0
0	1	0	0	0	1	0	1	0	0	1	1602	1	0	0	0	0	0	1	0	0	4	1	0	1	29	3	1	0	-0.246933	0	0	0
1	0	0	0	1	0	0	0	1	0	0	1364	0	0	0	0	0	0	1	0	0	1	0	0	1	18	3	0	1	-0.553681	1	0	0
1	0	0	0	1	0	0	0	0	1	0	1621	1	0	0	0	0	0	1	0	0	4	1	0	1	28	3	0	0	-0.400307	1	0	0
1	0	0	0	1	0	0	0	1	0	0	1327	0	0	0	0	0	0	1	1	0	2	0	0	1	19	2	0	1	-0.553681	1	0	0
0	0	0	0	1	0	0	0	1	0	0	1082	0	0	0	0	0	0	1	0	0	1	1	0	1	24	3	0	0	-0.553681	0	1	0
0	0	0	0	1	0	0	1	0	1	0	1524	1	0	0	0	0	0	0	0	0	1	0	0	1	24	3	0	0	-0.246933	0	0	1
1	0	0	1	0	1	0	0	1	0	0	1294	0	0	1	1	0	1	1	1	1	4	1	0	1	24	3	0	0	-0.553681	1	0	0
1	0	0	1	1	0	0	1	1	0	0	1372	1	0	1	1	0	1	0	0	0	3	1	1	1	23	3	1	0	0.519939	1	0	0
1	0	0	0	1	0	0	0	1	0	0	1322	1	0	0	0	0	0	1	1	0	2	0	0	1	24	3	0	0	0.366564	1	0	0
1	0	0	0	1	0	0	0	0	1	0	1472	1	0	0	1	0	0	1	0	0	3	1	1	1	23	3	1	1	-0.0935583	1	0	0
1	0	0	0	0	0	1	0	0	0	1	1687	1	1	0	0	0	0	1	0	1	4	1	0	1	18	3	0	1	-0.246933	1	0	0
1	0	0	0	0	1	0	0	1	0	0	1427	0	0	0	0	0	0	0	0	1	2	0	0	1	23	3	1	1	-0.553681	1	0	0
0	1	0	0	1	0	0	0	1	0	0	1097	0	1	0	1	0	0	1	0	0	2	0	0	1	21	2	0	1	-0.553681	0	0	0
1	0	0	0	0	1	0	0	0	1	0	1522	1	0	0	0	0	0	1	0	0	2	1	0	1	24	3	0	1	-0.0935583	1	0	0
1	0	0	0	1	0	0	0	1	0	0	1080	0	1	1	0	0	0	1	0	0	1	0	0	1	22	3	1	1	-0.553681	1	0	0
1	0	0	1	1	0	0	0	1	0	0	1114	1	1	1	1	0	1	1	0	1	4	1	0	1	19	3	0	1	0.366564	1	0	0
1	0	0	0	1	0	0	0	1	0	0	1500	1	0	0	0	0	0	0	0	0	1	0	0	1	19	3	0	1	-0.400307	1	0	0
1	0	0	0	1	0	0	0	1	0	0	1127	1	1	0	0	0	0	0	0	0	3	0	0	1	24	3	1	1	0.366564	1	0	0
1	0	0	0	1	0	0	0	1	0	0	1681	1	1	0	0	0	0	0	1	0	4	1	0	1	24	3	1	1	-0.400307	1	0	0
1	0	0	0	0	1	0	1	0	0	1	1032	1	0	0	0	0	0	1	0	0	4	1	0	1	23	3	1	1	-0.246933	1	0	0
0	0	1	0	1	0	0	0	1	0	0	1180	1	0	0	0	0	0	1	0	0	4	1	0	1	25	3	0	1	0.059816	0	0	0
0	0	0	0	1	0	0	0	1	0	0	1298	1	0	0	0	0	0	0	0	0	2	0	0	1	21	3	0	0	0.980061	0	0	1
1	0	0	1	1	0	0	1	1	0	0	1144	1	1	0	0	0	0	0	0	1	4	1	0	1	23	3	0	0	0.059816	1	0	0
1	0	0	0	0	0	1	0	0	0	1	1312	1	0	0	0	0	0	1	0	0	4	1	0	1	24	3	0	1	-0.246933	1	0	0
1	0	0	0	1	0	0	0	1	0	0	1044	1	0	0	0	0	0	1	0	0	2	0	0	1	22	3	1	1	0.980061	1	0	0
1	0	0	0	0	1	0	0	0	0	1	1584	1	0	0	0	0	0	1	0	0	4	1	0	1	18	1	0	1	-0.246933	1	0	0
1	0	0	0	1	0	0	0	1	0	0	1400	1	1	1	0	0	0	1	0	0	3	1	0	1	29	3	1	0	0.826687	1	0	0
1	0	0	0	1	0	0	0	1	0	0	1528	0	0	0	0	0	0	1	0	0	1	0	0	1	20	3	0	0	-0.553681	1	0	0
1	0	0	0	1	0	0	0	1	0	0	1656	0	1	0	1	0	0	0	0	0	3	1	0	1	21	2	1	1	-0.553681	1	0	0
0	0	0	0	1	0	0	0	1	0	0	1697	1	0	0	0	0	0	1	0	0	2	0	0	1	25	3	0	1	-0.0935583	0	0	1
1	0	0	0	1	0	0	0	1	0	0	1301	0	0	0	0	0	0	0	0	0	3	1	0	1	25	3	1	1	-0.553681	1	0	0
1	0	0	0	1	0	0	0	0	1	0	1360	1	0	0	0	0	0	0	1	0	2	1	0	1	26	3	1	1	-0.0935583	1	0	0
0	0	0	0	1	0	0	0	1	0	0	1708	0	1	1	1	0	1	1	1	1	3	1	0	1	18	2	0	1	-0.553681	0	0	1
1	0	0	0	0	0	1	0	0	0	1	1591	1	0	0	0	0	0	1	0	0	4	1	0	1	26	3	0	0	-0.0935583	1	0	0
0	0	1	1	1	0	0	1	1	0	0	1517	1	1	0	1	1	0	1	1	0	4	1	0	1	28	3	1	1	0.366564	0	0	0
1	0	0	1	1	0	0	1	1	0	0	1495	1	1	1	1	1	0	0	0	0	2	1	0	1	28	3	1	0	0.980061	1	0	0
1	0	0	0	0	0	1	0	0	1	0	1211	0	1	1	1	1	0	1	0	1	4	1	0	1	22	3	0	1	-0.553681	1	0	0
1	0	0	1	1	0	0	0	1	0	0	1025	1	0	0	0	0	0	1	0	0	3	1	0	1	22	3	0	1	-0.400307	1	0	0
0	1	0	0	1	0	0	0	0	0	1	1209	1	0	0	0	0	0	1	0	0	1	0	0	1	25	3	1	1	-0.246933	0	0	0
1	0	0	0	1	0	0	0	1	0	0	1297	1	1	0	0	0	0	1	0	0	1	0	0	1	24	2	1	1	0.21319	1	0	0
0	1	0	0	1	0	0	0	1	0	0	1682	1	0	0	0	0	0	1	0	0	3	1	0	1	22	3	0	1	0.673313	0	0	0
0	0	0	0	0	1	0	0	0	0	1	1653	1	0	0	0	0	0	1	0	0	3	1	1	1	21	3	0	1	-0.0935583	0	1	0
0	0	1	1	1	0	0	0	1	0	0	1187	1	1	1	0	0	0	1	0	0	1	1	1	1	25	3	0	0	1.28681	0	0	0
1	0	0	0	1	0	0	0	1	0	0	1046	0	1	0	0	0	0	0	0	0	1	0	0	1	18	3	0	1	-0.553681	1	0	0
1	0	0	0	1	0	0	0	1	0	0	1052	0	1	1	0	1	0	1	0	0	3	1	0	1	20	3	0	1	-0.553681	1	0	0
1	0	0	1	1	0	0	0	0	0	1	1379	1	1	0	0	0	0	1	1	0	4	1	0	1	28	3	1	0	0.980061	1	0	0
1	0	0	1	1	0	0	0	1	0	0	1022	1	0	1	1	1	0	1	0	0	4	1	0	1	20	2	1	1	-0.400307	1	0	0
1	0	0	0	1	0	0	0	1	0	0	1453	0	0	0	0	0	0	0	0	0	1	0	0	1	24	3	0	1	-0.553681	1	0	0
1	0	0	1	1	0	0	1	1	0	0	1343	1	0	1	0	0	0	1	0	0	4	1	0	1	16	1	0	1	-0.400307	1	0	0
1	0	0	0	1	0	0	0	1	0	0	1677	1	0	1	0	0	0	0	0	0	1	1	0	1	20	3	0	1	-0.0935583	1	0	0
1	0	0	1	1	0	0	0	0	0	1	1718	1	1	1	0	0	0	1	0	0	4	1	0	1	24	3	1	1	-0.246933	1	0	0
0	0	0	1	1	0	0	0	1	0	0	1056	1	1	1	1	1	0	0	0	0	4	1	0	1	25	2	0	1	-0.246933	0	1	0
1	0	0	0	1	0	0	0	1	0	0	1367	1	1	0	0	0	0	1	0	0	1	0	1	1	28	3	1	1	0.21319	1	0	0
0	1	0	0	1	0	0	0	1	0	0	1607	1	1	1	1	1	1	1	1	1	4	1	0	1	22	3	0	0	0.059816	0	0	0
0	0	1	0	1	0	0	0	1	0	0	1676	1	1	0	0	0	0	1	0	0	4	1	0	1	22	3	0	1	-0.0935583	0	0	0
1	0	0	0	1	0	0	1	1	0	0	1184	1	0	0	0	0	0	1	0	0	1	0	0	1	17	1	0	1	-0.246933	1	0	0
1	0	0	0	1	0	0	1	1	0	0	1550	0	1	0	0	0	0	1	1	0	2	1	0	1	22	3	0	0	-0.553681	1	0	0
1	0	0	0	1	0	0	0	1	0	0	1349	1	1	0	0	0	0	1	1	0	1	1	0	1	21	3	0	1	-0.400307	1	0	0
1	0	0	0	1	0	0	0	1	0	0	1431	1	0	0	1	0	0	1	0	0	2	0	0	1	22	3	1	0	0.366564	1	0	0
0	0	0	0	1	0	0	1	1	0	0	1484	1	0	0	1	0	0	0	1	0	1	0	0	1	26	3	1	1	0.21319	0	0	1
1	0	0	0	1	0	0	0	1	0	0	1564	1	1	0	0	0	0	1	0	0	3	1	0	1	24	3	0	0	-0.0935583	1	0	0
0	0	0	0	1	0	0	0	1	0	0	1497	1	1	0	0	0	0	1	0	0	2	1	1	1	19	2	0	0	-0.400307	0	0	1
1	0	0	0	1	0	0	0	1	0	0	1425	1	0	1	0	0	0	1	0	0	1	0	0	1	19	3	0	1	0.059816	1	0	0
1	0	0	0	1	0	0	0	1	0	0	1290	1	0	0	0	0	0	0	0	0	2	1	0	1	23	2	1	1	-0.400307	1	0	0
1	0	0	1	0	0	1	1	0	0	1	1613	1	0	0	0	0	0	1	0	0	3	1	0	1	26	3	0	0	2.20706	1	0	0
0	0	0	0	0	0	1	0	1	0	0	1648	1	0	0	0	0	0	0	0	0	1	0	1	1	25	2	0	1	-0.400307	0	1	0
1	0	0	0	1	0	0	0	1	0	0	1037	1	0	0	0	0	0	0	0	0	2	1	0	1	24	3	0	1	0.673313	1	0	0
0	0	1	0	1	0	0	0	0	0	1	1633	1	0	0	0	0	0	1	0	0	1	0	0	1	24	3	0	1	-0.400307	0	0	0
1	0	0	0	1	0	0	0	1	0	0	1352	1	1	0	0	0	0	0	0	0	1	0	0	1	25	3	1	1	-0.0935583	1	0	0
1	0	0	0	0	1	0	1	0	0	1	1626	1	0	0	0	0	0	0	0	0	2	0	0	1	29	2	0	1	-0.400307	1	0	0
0	0	0	0	1	0	0	1	1	0	0	1120	1	1	0	0	0	0	1	0	0	2	0	0	1	24	3	1	1	-0.0935583	0	1	0
0	0	0	0	1	0	0	0	1	0	0	1313	1	0	0	0	0	0	1	0	0	2	1	0	1	21	3	0	1	-0.400307	0	1	0
0	0	1	0	0	1	0	0	0	0	1	1365	0	0	0	0	0	0	1	0	0	4	1	0	1	18	1	0	1	-0.553681	0	0	0
1	0	0	1	1	0	0	0	1	0	0	1245	1	0	0	0	0	0	1	0	0	3	1	0	1	25	3	0	1	-0.0935583	1	0	0
1	0	0	0	1	0	0	0	0	1	0	1483	1	1	0	0	0	0	1	0	0	2	0	0	1	18	3	0	1	-0.400307	1	0	0
1	0	0	1	0	0	1	1	1	0	0	1549	1	0	0	0	0	0	1	0	0	2	1	0	1	23	3	0	1	-0.400307	1	0	0
0	0	1	0	1	0	0	0	1	0	0	1131	1	0	0	0	0	0	0	0	0	1	1	0	1	21	3	1	1	-0.246933	0	0	0
1	0	0	0	1	0	0	0	1	0	0	1429	1	1	1	0	0	0	1	1	0	4	1	0	1	25	3	1	1	-0.400307	1	0	0
0	0	0	1	1	0	0	0	1	0	0	1020	1	0	0	0	0	0	1	0	0	3	1	0	1	19	2	0	0	-0.400307	0	1	0
0	1	0	1	1	0	0	1	0	1	0	1217	0	1	1	1	1	1	1	0	1	3	1	0	1	24	1	0	0	-0.553681	0	0	0
1	0	0	0	1	0	0	0	1	0	0	1422	1	1	1	1	0	0	1	1	1	1	0	0	1	27	3	0	1	0.21319	1	0	0
1	0	0	0	1	0	0	0	1	0	0	1663	1	1	0	0	0	0	0	0	0	1	0	0	1	24	3	1	1	0.826687	1	0	0
0	0	0	0	1	0	0	0	1	0	0	1511	1	1	0	0	0	1	1	0	0	2	0	0	1	22	3	0	0	0.059816	0	0	1
0	0	1	0	1	0	0	0	0	1	0	1582	1	1	0	0	0	0	0	0	0	3	1	0	1	22	3	0	1	-0.0935583	0	0	0
0	0	1	0	1	0	0	0	1	0	0	1358	0	0	0	0	0	0	1	0	0	3	1	0	1	16	1	0	1	-0.553681	0	0	0
1	0	0	1	1	0	0	0	0	1	0	1459	0	0	0	0	0	0	1	0	0	3	1	0	1	26	3	0	1	-0.553681	1	0	0
0	0	0	0	1	0	0	0	1	0	0	1578	1	0	0	0	0	0	1	0	0	1	0	0	1	26	3	1	1	-0.0935583	0	0	1
0	1	0	0	1	0	0	0	1	0	0	1021	1	1	0	0	0	0	0	0	0	3	1	0	1	24	3	1	1	0.980061	0	0	0
0	1	0	0	1	0	0	1	0	0	1	1385	1	0	0	0	0	0	0	1	0	1	0	0	1	24	3	1	1	-0.400307	0	0	0
0	0	0	0	1	0	0	1	1	0	0	1485	1	0	1	1	0	0	0	0	0	4	1	0	1	23	3	1	1	0.366564	0	1	0
1	0	0	0	1	0	0	0	0	1	0	1049	1	1	0	0	0	0	1	0	0	4	1	0	1	22	3	0	1	0.059816	1	0	0
1	0	0	0	1	0	0	0	1	0	0	1478	1	0	0	0	0	0	0	0	0	2	0	0	1	22	3	0	1	-0.400307	1	0	0
0	0	1	0	1	0	0	0	1	0	0	1119	0	0	0	0	0	0	1	0	0	3	1	0	1	15	2	0	1	-0.553681	0	0	0
0	0	1	0	1	0	0	1	1	0	0	1240	1	1	0	1	0	0	1	0	0	1	1	0	1	22	3	0	0	0.059816	0	0	0
0	0	0	0	1	0	0	0	1	0	0	1295	1	0	0	0	0	0	1	1	0	1	0	0	1	25	3	0	0	0.059816	0	0	1
0	0	0	1	1	0	0	0	1	0	0	1619	1	0	0	0	0	0	0	0	0	1	0	0	1	21	2	0	1	0.980061	0	1	0
1	0	0	0	0	1	0	0	0	0	1	1438	1	0	0	0	0	1	1	0	0	2	1	0	1	19	2	0	0	-0.400307	1	0	0
1	0	0	0	1	0	0	0	1	0	0	1172	1	1	0	0	0	0	1	0	0	1	0	0	1	21	3	0	1	-0.400307	1	0	0
1	0	0	1	0	1	0	0	0	0	1	1590	1	1	0	0	0	0	1	0	0	2	0	0	1	25	2	1	1	0.21319	1	0	0
0	0	0	0	1	0	0	1	1	0	0	1537	1	0	1	0	0	0	1	0	0	1	0	0	1	29	2	1	1	0.059816	0	1	0
1	0	0	0	0	1	0	0	1	0	0	1657	0	0	0	0	0	0	1	0	0	4	1	0	1	22	2	0	1	-0.553681	1	0	0
0	0	0	0	1	0	0	1	0	1	0	1594	1	0	0	0	0	0	1	0	0	1	0	0	1	25	3	1	1	1.28681	0	1	0
0	0	0	0	1	0	0	0	1	0	0	1509	1	1	0	0	0	0	1	0	0	2	1	1	1	26	3	1	1	0.980061	0	0	1
1	0	0	0	0	1	0	0	0	0	1	1283	0	1	1	0	0	0	1	0	0	4	1	0	1	24	3	0	0	-0.553681	1	0	0
0	0	0	0	1	0	0	0	1	0	0	1278	1	1	0	0	0	0	0	0	0	1	1	0	1	24	2	0	0	0.980061	0	1	0
1	0	0	0	1	0	0	0	1	0	0	1189	1	1	0	0	0	1	1	1	1	2	1	1	1	23	3	1	0	-0.0935583	1	0	0
1	0	0	0	1	0	0	0	1	0	0	1324	1	1	1	1	0	1	0	0	0	2	1	0	1	19	3	0	1	0.21319	1	0	0
1	0	0	0	1	0	0	0	1	0	0	1506	1	1	0	0	0	1	1	0	0	1	1	0	1	28	3	1	1	-0.0935583	1	0	0
1	0	0	0	1	0	0	0	1	0	0	1068	1	1	1	1	0	0	1	0	0	4	1	0	1	23	3	0	1	-0.400307	1	0	0
1	0	0	0	0	1	0	0	0	0	1	1547	1	1	0	0	0	0	1	0	0	3	1	0	1	19	3	0	1	-0.0935583	1	0	0
1	0	0	0	0	1	0	0	0	0	1	1420	1	0	0	0	0	0	0	0	0	3	1	0	1	24	3	0	0	-0.246933	1	0	0
1	0	0	0	1	0	0	1	0	1	0	1624	0	1	1	0	1	0	1	1	1	4	1	0	1	26	3	1	0	-0.553681	1	0	0
1	0	0	1	0	1	0	0	0	1	0	1595	0	1	1	0	0	1	1	0	0	2	0	0	1	25	3	0	1	-0.553681	1	0	0
1	0	0	0	1	0	0	1	1	0	0	1104	0	0	0	0	0	0	1	0	0	3	1	0	1	23	3	1	1	-0.553681	1	0	0
1	0	0	0	1	0	0	0	1	0	0	1107	1	0	0	0	0	0	0	0	1	2	1	0	1	19	2	1	1	-0.400307	1	0	0
0	0	0	0	1	0	0	0	1	0	0	1102	1	0	0	0	0	0	1	0	0	1	0	1	1	23	3	1	1	0.059816	0	0	1
0	0	0	0	1	0	0	0	1	0	0	1167	1	0	0	0	0	0	0	0	0	1	1	0	1	20	2	0	0	-0.400307	0	1	0
1	0	0	0	1	0	0	1	1	0	0	1051	1	1	0	0	0	0	1	0	0	2	0	0	1	20	2	1	1	-0.400307	1	0	0
0	0	0	0	0	1	0	0	0	1	0	1669	0	0	0	0	0	0	0	0	0	2	0	0	1	19	3	0	1	-0.553681	0	0	1
0	0	0	1	1	0	0	0	0	1	0	1652	1	1	0	0	0	0	1	0	0	4	1	1	1	17	1	1	0	0.21319	0	1	0
1	0	0	0	1	0	0	0	1	0	0	1105	1	1	0	0	0	0	1	0	0	1	0	0	1	20	3	0	1	-0.400307	1	0	0
1	0	0	0	1	0	0	0	1	0	0	1152	1	0	0	0	0	0	1	0	0	1	0	0	1	17	1	0	1	0.059816	1	0	0
0	0	0	0	1	0	0	1	1	0	0	1271	1	1	1	0	0	0	1	0	0	4	1	0	1	22	2	0	1	-0.0935583	0	1	0
1	0	0	0	0	1	0	0	0	0	1	1625	1	0	0	0	0	0	0	0	0	4	1	0	1	20	3	0	1	-0.400307	1	0	0
0	0	0	0	1	0	0	0	1	0	0	1577	1	0	0	0	0	0	1	0	0	1	0	0	1	19	2	0	0	-0.400307	0	1	0
1	0	0	0	1	0	0	1	1	0	0	1043	0	0	0	0	0	0	1	0	0	3	1	0	1	19	2	0	1	-0.553681	1	0	0
0	0	0	0	1	0	0	0	1	0	0	1597	0	0	0	0	0	0	0	0	0	2	1	0	1	22	3	0	1	-0.553681	0	0	1
0	0	0	0	1	0	0	0	1	0	0	1039	1	0	0	0	0	0	1	0	0	1	0	0	1	23	3	1	1	0.366564	0	1	0
1	0	0	0	1	0	0	0	0	1	0	1545	1	0	0	0	0	0	0	0	0	1	0	0	1	27	3	0	0	-0.0935583	1	0	0
0	0	1	0	0	1	0	0	0	0	1	1320	1	0	0	0	0	0	1	0	0	1	0	0	1	19	2	1	1	-0.246933	0	0	0
1	0	0	1	1	0	0	0	1	0	0	1279	1	0	1	0	0	0	1	0	1	2	0	0	1	24	1	0	0	0.366564	1	0	0
1	0	0	1	0	1	0	1	0	1	0	1397	1	0	0	0	0	0	0	0	0	4	1	0	1	27	3	0	1	0.059816	1	0	0
1	0	0	0	1	0	0	0	0	1	0	1230	0	1	0	0	0	0	1	0	0	1	1	0	1	18	2	0	0	-0.553681	1	0	0
1	0	0	0	1	0	0	0	1	0	0	1138	0	0	0	0	0	0	1	0	0	4	1	0	1	20	3	0	1	-0.553681	1	0	0
1	0	0	0	1	0	0	0	0	1	0	1705	0	0	0	0	0	0	1	0	0	2	1	0	1	27	3	1	0	-0.553681	1	0	0
1	0	0	0	1	0	0	0	1	0	0	1573	1	1	1	0	0	1	1	0	1	4	1	0	1	19	2	0	1	-0.0935583	1	0	0
1	0	0	0	1	0	0	0	0	1	0	1596	1	1	1	0	0	0	1	0	1	4	1	0	1	21	3	0	1	-0.400307	1	0	0
0	0	1	0	1	0	0	0	1	0	0	1402	1	0	0	0	0	1	1	0	0	1	0	0	1	27	3	1	0	-0.0935583	0	0	0
1	0	0	0	1	0	0	0	0	1	0	1426	1	1	0	0	0	0	1	1	0	1	0	0	1	28	3	1	1	-0.0935583	1	0	0
0	1	0	0	1	0	0	0	1	0	0	1121	1	1	1	0	0	0	1	0	0	2	0	1	1	20	3	0	1	0.21319	0	0	0
1	0	0	1	0	0	1	0	0	0	1	1575	1	1	0	0	0	0	1	0	0	1	0	0	1	28	3	0	1	-0.246933	1	0	0
1	0	0	1	1	0	0	0	1	0	0	1373	1	0	1	0	0	0	0	0	0	3	1	0	1	25	3	0	0	-0.246933	1	0	0
1	0	0	0	1	0	0	0	1	0	0	1076	1	1	1	0	0	0	1	1	0	2	0	0	1	20	3	0	1	-0.0935583	1	0	0
1	0	0	0	1	0	0	0	1	0	0	1480	1	1	0	0	0	0	0	0	0	3	1	0	1	22	3	0	0	-0.400307	1	0	0
1	0	0	0	1	0	0	1	1	0	0	1357	1	0	1	0	0	0	0	0	0	2	1	0	1	27	3	1	1	1.28681	1	0	0
0	0	0	0	0	0	1	1	0	0	1	1693	1	0	0	0	0	0	1	0	1	3	1	0	1	23	3	0	0	-0.246933	0	1	0
0	1	0	1	1	0	0	0	0	1	0	1566	0	1	1	1	1	1	1	0	1	2	1	0	1	22	3	0	1	-0.553681	0	0	0
1	0	0	0	1	0	0	0	1	0	0	1154	1	0	0	0	0	0	1	1	0	1	0	1	1	25	2	1	1	-0.400307	1	0	0
0	0	0	1	1	0	0	0	0	1	0	1560	1	0	0	0	0	0	1	0	0	1	0	1	1	28	3	0	0	0.21319	0	1	0
1	0	0	0	1	0	0	0	1	0	0	1450	1	0	1	1	0	1	1	1	1	1	0	0	2	20	3	1	0	0.980061	1	0	0
0	0	0	0	1	0	0	0	1	0	0	1548	1	0	0	0	0	0	0	1	0	2	0	1	2	24	3	0	1	0.21319	0	1	0
1	0	0	0	1	0	0	0	1	0	0	1140	1	0	0	0	0	0	1	1	0	3	0	0	2	22	3	1	0	0.980061	1	0	0
1	0	0	0	1	0	0	1	0	1	0	1558	1	0	0	0	0	0	0	0	0	3	1	1	2	16	1	0	0	-0.400307	1	0	0
0	0	0	0	1	0	0	1	1	0	0	1378	1	0	1	0	0	0	1	0	0	2	1	1	2	26	3	0	1	0.519939	0	1	0
0	0	1	0	1	0	0	0	1	0	0	1712	1	1	1	0	0	0	1	1	1	1	0	1	2	29	3	1	1	0.980061	0	0	0
1	0	0	0	1	0	0	0	1	0	0	1614	1	0	1	0	0	0	0	1	0	2	1	1	2	22	3	0	0	-0.0935583	1	0	0
0	1	0	0	1	0	0	0	1	0	0	1090	1	0	0	0	0	0	1	0	0	2	0	0	2	20	3	1	1	1.13344	0	0	0
0	0	1	1	1	0	0	0	1	0	0	1668	1	0	1	0	0	0	0	1	0	2	0	1	2	22	3	0	1	0.366564	0	0	0
0	1	0	0	1	0	0	1	1	0	0	1215	1	0	0	0	0	0	1	0	0	3	1	0	2	22	3	0	1	0.673313	0	0	0
0	0	0	0	1	0	0	0	0	1	0	1645	1	0	0	0	0	0	1	0	0	2	1	0	2	24	3	1	0	-0.0935583	0	1	0
1	0	0	0	1	0	0	0	0	1	0	1028	1	0	0	0	0	0	1	0	0	2	1	0	2	23	3	0	1	0.980061	1	0	0
0	1	0	0	1	0	0	0	1	0	0	1627	1	1	0	0	0	0	0	0	0	3	1	0	2	25	3	0	0	-0.246933	0	0	0
0	1	0	0	1	0	0	0	0	1	0	1424	1	0	0	0	0	0	0	0	0	4	1	0	2	24	3	1	0	0.366564	0	0	0
0	0	0	0	1	0	0	0	1	0	0	1268	1	0	0	0	0	0	0	0	0	2	1	1	2	25	3	0	0	0.21319	0	0	1
1	0	0	0	1	0	0	0	1	0	0	1466	1	1	1	0	0	1	1	0	0	1	0	0	2	28	3	1	1	0.059816	1	0	0
1	0	0	1	1	0	0	0	1	0	0	1143	1	0	1	0	0	1	1	0	0	1	0	1	2	25	3	0	0	3.28067	1	0	0
1	0	0	0	1	0	0	0	1	0	0	1126	1	1	0	0	0	0	1	0	0	4	1	1	2	21	3	0	0	-0.400307	1	0	0
0	0	0	0	0	0	1	0	0	0	1	1586	1	0	0	0	0	0	1	0	1	2	1	0	2	28	3	0	0	-0.0935583	0	0	1
1	0	0	0	1	0	0	0	1	0	0	1649	1	0	0	0	0	0	1	0	0	4	1	0	2	23	3	1	1	0.21319	1	0	0
1	0	0	0	1	0	0	0	1	0	0	1093	1	1	1	0	0	0	0	1	0	4	1	1	2	25	3	1	1	0.519939	1	0	0
1	0	0	0	1	0	0	0	1	0	0	1083	1	0	0	0	0	0	1	0	0	2	1	0	2	21	3	0	0	0.21319	1	0	0
1	0	0	1	1	0	0	1	1	0	0	1532	1	1	1	0	0	0	0	1	1	4	1	0	2	25	3	0	0	0.21319	1	0	0
1	0	0	1	0	0	1	1	1	0	0	1174	1	1	0	0	0	0	1	0	0	2	1	0	2	21	2	0	0	4.04755	1	0	0
1	0	0	0	1	0	0	0	1	0	0	1086	1	0	0	0	0	0	0	0	0	2	1	1	2	22	3	0	1	0.980061	1	0	0
0	0	0	1	1	0	0	0	0	1	0	1328	1	0	1	0	0	1	0	1	0	1	0	0	2	25	3	1	1	0.980061	0	0	1
1	0	0	1	0	0	1	1	0	0	1	1538	1	0	0	0	0	0	1	0	0	4	1	0	3	21	2	1	1	0.673313	1	0	0
0	0	1	0	1	0	0	0	1	0	0	1415	1	0	0	0	0	0	0	0	0	2	0	0	3	27	3	1	1	0.980061	0	0	0
1	0	0	0	1	0	0	0	1	0	0	1479	1	1	0	0	0	0	1	0	0	1	0	0	3	23	3	0	0	1.28681	1	0	0
0	1	0	0	1	0	0	0	1	0	0	1200	1	0	0	0	0	0	0	0	0	2	1	0	3	24	3	0	1	1.74693	0	0	0
0	0	1	1	1	0	0	0	0	0	1	1533	1	0	0	0	0	0	1	0	0	3	1	0	3	28	3	0	1	0.980061	0	0	0
0	0	0	0	1	0	0	0	1	0	0	1308	1	0	0	0	0	0	1	1	0	1	0	1	3	25	3	1	1	1.74693	0	0	1
0	1	0	0	1	0	0	0	1	0	0	1492	1	0	0	1	0	0	1	1	0	3	1	1	3	23	3	0	1	-0.0935583	0	0	0
1	0	0	1	1	0	0	1	1	0	0	1359	1	1	0	0	0	0	1	0	0	1	0	0	3	21	3	1	0	0.366564	1	0	0
1	0	0	0	0	0	1	0	1	0	0	1103	1	1	0	0	0	1	1	1	0	1	0	1	3	24	3	1	1	2.5138	1	0	0
0	0	0	0	1	0	0	1	0	0	1	1719	1	0	0	1	0	0	1	0	0	3	1	0	3	24	3	0	1	3.1273	0	1	0
1	0	0	0	0	0	1	0	1	0	0	1213	1	1	0	0	0	0	1	0	0	1	1	1	3	20	3	0	0	0.059816	1	0	0
0	0	1	0	1	0	0	1	1	0	0	1029	0	0	0	0	0	0	1	0	0	2	1	1	3	20	2	0	1	-0.553681	0	0	0
1	0	0	0	1	0	0	0	1	0	0	1464	1	0	0	0	0	0	0	0	0	1	0	0	3	26	3	0	1	0.980061	1	0	0
1	0	0	0	1	0	0	1	1	0	0	1667	1	0	0	0	0	0	0	1	0	1	0	1	3	26	3	0	1	3.28067	1	0	0
0	0	0	0	1	0	0	1	1	0	0	1689	1	0	0	0	0	0	0	0	0	3	1	1	3	23	3	0	1	0.059816	0	0	1
1	0	0	0	1	0	0	0	1	0	0	1518	1	0	0	0	0	0	1	1	0	1	0	1	3	25	3	0	1	0.059816	1	0	0
1	0	0	0	1	0	0	0	0	1	0	1490	1	1	1	1	0	1	1	1	1	1	0	0	3	21	3	0	1	-0.400307	1	0	0
1	0	0	1	1	0	0	1	1	0	0	1638	1	1	1	1	1	0	0	1	0	4	1	1	3	28	3	1	0	0.673313	1	0	0
1	0	0	0	1	0	0	0	1	0	0	1640	1	0	0	0	0	0	1	0	0	1	0	1	3	27	3	1	1	0.21319	1	0	0
0	0	1	0	1	0	0	0	1	0	0	1699	1	1	0	0	0	0	1	0	0	3	1	0	3	19	2	0	1	-0.0935583	0	0	0
0	0	0	0	1	0	0	0	1	0	0	1588	1	1	0	0	0	0	1	0	0	1	0	0	3	22	2	0	1	0.519939	0	1	0
1	0	0	0	1	0	0	0	1	0	0	1690	1	0	0	0	0	0	1	0	0	1	1	0	3	27	3	1	1	0.980061	1	0	0
1	0	0	0	1	0	0	0	1	0	0	1338	1	1	1	0	0	0	1	0	0	4	1	0	3	23	3	0	0	0.366564	1	0	0
0	0	1	0	1	0	0	1	1	0	0	1276	1	1	0	0	0	0	1	1	0	2	1	1	3	22	3	0	1	0.826687	0	0	0
1	0	0	0	1	0	0	0	1	0	0	1543	1	1	1	0	0	0	1	0	0	2	0	1	3	19	2	0	1	2.5138	1	0	0
1	0	0	0	0	0	1	0	0	0	1	1199	1	1	1	0	0	1	1	0	0	3	1	0	3	25	3	0	1	0.519939	1	0	0
0	0	0	0	1	0	0	1	1	0	0	1354	1	1	0	1	0	0	1	1	0	2	1	0	3	18	3	0	1	-0.0935583	0	1	0
1	0	0	0	1	0	0	0	0	0	1	1410	1	1	0	0	0	0	1	1	0	3	0	0	3	26	3	1	0	0.980061	1	0	0
1	0	0	0	1	0	0	0	0	1	0	1488	1	0	1	0	0	0	1	1	0	2	0	1	3	28	3	1	1	0.059816	1	0	0
0	0	0	0	1	0	0	0	1	0	0	1587	1	0	0	0	0	0	0	0	0	2	0	0	3	25	2	1	1	0.21319	0	1	0
1	0	0	0	1	0	0	0	1	0	0	1351	1	0	0	0	0	0	1	0	0	1	0	0	3	24	3	0	1	-0.246933	1	0	0
0	0	0	1	1	0	0	1	1	0	0	1075	1	0	0	0	0	0	1	0	0	1	0	1	3	22	3	1	0	14.7837	0	1	0
1	0	0	1	1	0	0	1	1	0	0	1291	1	1	0	0	0	0	1	0	0	4	1	1	3	24	2	1	1	0.059816	1	0	0
